# Supplementary material for: Evaluation of the Effects of Microgravity on Activated Primary Human Hepatic Stellate Cells
Source: Int J Mol Sci. 2022 Jul 4;23(13):7429. doi: 10.3390/ijms23137429 (PMC9266956; doi:10.3390/ijms23137429)
Supplement: Supplementary file 1 [file ijms-23-07429-s001.zip]

Archive with 1 entries (1 files):
- ijms-1782331-supplementary.pdf
